# Supplementary material for: A transient receptor potential channel-related model based on machine learning for evaluating tumor microenvironment and immunotherapeutic strategies in acute myeloid leukemia
Source: Front Immunol. 2022 Dec 16;13:1040661. doi: 10.3389/fimmu.2022.1040661 (PMC9800424; doi:10.3389/fimmu.2022.1040661)
Supplement: Supplementary file 2 [file Table_1.xlsx]

## Sheet: TableS1
Supplementary Table S1. The details clinic information of patients with acute myeloid leukemia.
sample	time	status	TRP	group	Age	Gender	WBC
TCGA-AB-2803-03	26.4	1	-0.160365	high	61	Female	M3
TCGA-AB-2805-03	19.2333	1	-0.382233	low	77	Male	M0
TCGA-AB-2806-03	31.5	1	-0.727164	low	46	Male	M1
TCGA-AB-2808-03	95.3667	0	-0.695182	low	23	Male	M2
TCGA-AB-2810-03	1.03333	1	0.415494	high	76	Female	M2
TCGA-AB-2811-03	8.1	1	0.379959	high	81	Male	M4
TCGA-AB-2812-03	12.2	1	-0.002641	high	25	Female	M2
TCGA-AB-2813-03	1.03333	1	0.447087	high	78	Male	M4
TCGA-AB-2814-03	26.4	1	-0.364655	high	39	Female	M0
TCGA-AB-2815-03	27.4	1	-0.0272026	high	49	Male	M4
TCGA-AB-2816-03	8.16667	1	-0.145535	high	57	Female	M4
TCGA-AB-2817-03	9.1	1	-0.262817	high	64	Male	M2
TCGA-AB-2818-03	10.1	1	-0.457379	low	62	Female	M2
TCGA-AB-2819-03	83.2	0	-0.261339	high	52	Female	M2
TCGA-AB-2821-03	27.4	1	0.139069	high	64	Male	M1
TCGA-AB-2822-03	32.4333	1	-0.0829843	high	65	Male	M0
TCGA-AB-2824-03	1	1	0.547	high	45	Male	M5
TCGA-AB-2825-03	7.06667	1	-0.117987	high	31	Female	M5
TCGA-AB-2826-03	24.3667	1	-0.183897	high	64	Female	M4
TCGA-AB-2828-03	76.1333	0	-0.170621	high	55	Male	M4
TCGA-AB-2830-03	9.16667	1	0.032657	high	64	Female	M4
TCGA-AB-2832-03	12.1667	1	0.482691	high	60	Female	M5
TCGA-AB-2833-03	15.2	1	0.264455	high	77	Male	M4
TCGA-AB-2834-03	8.16667	1	-0.0551929	high	33	Male	M4
TCGA-AB-2835-03	55.7667	0	0.169235	high	48	Male	M5
TCGA-AB-2836-03	17.2667	1	0.143576	high	35	Male	M4
TCGA-AB-2838-03	12.1667	1	-0.263233	high	67	Male	M2
TCGA-AB-2839-03	16.2	1	0.0452016	high	51	Female	M2
TCGA-AB-2840-03	0.933333	1	0.188127	high	74	Male	M3
TCGA-AB-2841-03	46.7	1	-0.339622	high	51	Female	M3
TCGA-AB-2843-03	7.16667	1	0.227183	high	77	Male	M6
TCGA-AB-2844-03	4.06667	1	0.164648	high	63	Male	M2
TCGA-AB-2845-03	10.1333	1	0.160901	high	37	Female	M2
TCGA-AB-2846-03	46.7333	1	0.0228101	high	57	Female	M4
TCGA-AB-2847-03	20.2667	1	0.0233096	high	53	Male	M1
TCGA-AB-2848-03	15.1667	1	0.404216	high	62	Male	M4
TCGA-AB-2849-03	74	0	-0.412257	low	39	Male	M0
TCGA-AB-2851-03	8.06667	1	0.384755	high	66	Female	M5
TCGA-AB-2853-03	2.96667	1	-0.30451	high	51	Male	M1
TCGA-AB-2854-03	12.2	1	0.453414	high	51	Female	M4
TCGA-AB-2855-03	7.06667	1	-0.0674331	high	18	Male	M1
TCGA-AB-2856-03	5	1	0.34922	high	63	Male	M4
TCGA-AB-2857-03	10.2	1	-0.654738	low	54	Male	M6
TCGA-AB-2858-03	19.2333	1	0.104281	high	75	Female	M2
TCGA-AB-2859-03	10.1333	1	0.228151	high	40	Male	M2
TCGA-AB-2860-03	14.2333	1	-0.489575	low	60	Female	M7
TCGA-AB-2862-03	47.6667	0	-0.370927	high	33	Female	M3
TCGA-AB-2863-03	1.03333	1	-0.251161	high	63	Male	M1
TCGA-AB-2865-03	2.03333	1	0.234352	high	75	Male	M1
TCGA-AB-2866-03	5.1	1	0.415156	high	67	Male	M1
TCGA-AB-2867-03	6.13333	1	-0.403059	low	66	Female	M2
TCGA-AB-2868-03	5.03333	1	0.475356	high	77	Male	M7
TCGA-AB-2869-03	8.1	0	-0.188623	high	64	Female	M2
TCGA-AB-2870-03	5.1	1	-0.282246	high	76	Male	M1
TCGA-AB-2871-03	5.1	0	0.0442261	high	51	Male	M1
TCGA-AB-2872-03	21.2667	0	0.138039	high	42	Male	M3
TCGA-AB-2873-03	9.1	0	0.169864	high	51	Female	M5
TCGA-AB-2874-03	13.2	0	-0.472983	low	59	Male	M2
TCGA-AB-2875-03	7.06667	0	-0.202824	high	43	Male	M2
TCGA-AB-2876-03	40.6333	0	-0.288669	high	45	Female	M2
TCGA-AB-2877-03	21.2667	0	-0.140096	high	60	Female	M1
TCGA-AB-2878-03	12.1667	1	-0.29583	high	47	Female	M2
TCGA-AB-2879-03	8.16667	0	-0.328258	high	68	Female	M1
TCGA-AB-2881-03	13.1	0	-0.248782	high	48	Female	M1
TCGA-AB-2882-03	12.1667	1	-0.493451	low	73	Female	M2
TCGA-AB-2883-03	24.3333	0	0.220675	high	60	Male	M5
TCGA-AB-2884-03	24.3667	1	0.318398	high	44	Female	M1
TCGA-AB-2885-03	7.13333	1	0.523205	high	71	Male	M0
TCGA-AB-2886-03	6.03333	0	-0.193785	high	26	Male	M2
TCGA-AB-2889-03	10.1333	0	-0.185493	high	55	Male	M4
TCGA-AB-2892-03	31.4333	0	-0.387838	low	42	Female	M4
TCGA-AB-2893-03	7.06667	1	0.399211	high	45	Male	M5
TCGA-AB-2894-03	6.03333	1	0.0744188	high	50	Female	M5
TCGA-AB-2895-03	5.1	1	-0.328442	high	41	Female	M1
TCGA-AB-2896-03	7.13333	1	0.177682	high	21	Female	M5
TCGA-AB-2897-03	8.1	0	-0.0896623	high	50	Female	M3
TCGA-AB-2898-03	13.1	0	0.0205562	high	69	Female	M1
TCGA-AB-2899-03	22.3667	1	0.086828	high	76	Female	M4
TCGA-AB-2900-03	6.13333	1	0.355207	high	70	Male	M1
TCGA-AB-2901-03	1.96667	0	-0.527593	low	27	Male	M2
TCGA-AB-2904-03	17.2333	1	0.471352	high	65	Male	M0
TCGA-AB-2908-03	1.03333	1	0.569017	high	81	Male	M2
TCGA-AB-2911-03	39.5333	0	-0.107801	high	51	Female	M4
TCGA-AB-2912-03	9.13333	1	-0.0634805	high	63	Male	M4
TCGA-AB-2913-03	40.5333	0	-0.0780826	high	61	Male	M0
TCGA-AB-2914-03	26.4	0	-0.0680443	high	22	Female	M2
TCGA-AB-2916-03	29.4	0	-0.545065	low	48	Female	M4
TCGA-AB-2917-03	40.5333	0	-0.512255	low	41	Female	M0
TCGA-AB-2919-03	2.03333	0	0.0731949	high	54	Female	M1
TCGA-AB-2920-03	12.2	1	0.458743	high	44	Male	M2
TCGA-AB-2924-03	3	0	-0.0138824	high	59	Male	M4
TCGA-AB-2925-03	8.1	1	0.154716	high	57	Male	M5
TCGA-AB-2927-03	3	1	0.0226722	high	88	Female	M1
TCGA-AB-2929-03	4.1	1	0.550349	high	71	Female	M0
TCGA-AB-2933-03	4.06667	1	-0.20001	high	58	Male	M4
TCGA-AB-2934-03	0.933333	0	0.184329	high	65	Male	M1
TCGA-AB-2935-03	2.03333	1	0.19323	high	66	Male	M4
TCGA-AB-2936-03	1.96667	0	-0.181211	high	61	Female	M0
TCGA-AB-2937-03	7.16667	1	-0.15988	high	36	Female	M1
TCGA-AB-2938-03	10.1333	1	-0.35371	high	76	Male	M7
TCGA-AB-2939-03	15.1667	0	0.273966	high	72	Male	M1
TCGA-AB-2942-03	21.3667	0	0.214259	high	67	Female	M4
TCGA-AB-2948-03	19.3333	1	0.0996426	high	67	Male	M4
TCGA-AB-2949-03	23.3	0	0.101984	high	58	Male	M0
TCGA-AB-2950-03	10.2	0	-0.61586	low	34	Female	M2
TCGA-AB-2952-03	1.03333	1	0.535911	high	60	Female	M1
TCGA-AB-2954-03	49.7333	0	-0.372821	low	55	Female	M4
TCGA-AB-2955-03	16.3	1	-0.120346	high	56	Female	M2
TCGA-AB-2956-03	6.1	1	0.508135	high	61	Male	M5
TCGA-AB-2959-03	16.3	1	0.00880944	high	71	Male	M0
TCGA-AB-2963-03	54.7333	1	-0.220448	high	56	Male	M1
TCGA-AB-2964-03	42.5667	0	-0.0506476	high	58	Female	M1
TCGA-AB-2965-03	11.1667	1	-0.320737	high	60	Male	M4
TCGA-AB-2966-03	28.4667	1	-0.0278937	high	57	Female	M2
TCGA-AB-2967-03	34.5	0	-0.0322401	high	58	Male	M4
TCGA-AB-2969-03	37.5667	0	0.0204444	high	55	Male	M5
TCGA-AB-2970-03	10.1667	1	0.123818	high	34	Female	M4
TCGA-AB-2971-03	26.4	1	-0.214493	high	76	Female	M4
TCGA-AB-2972-03	1	1	-0.0759615	high	82	Female	M2
TCGA-AB-2973-03	20.3	1	0.060575	high	68	Female	M4
TCGA-AB-2976-03	30.5	1	-0.103942	high	53	Male	M1
TCGA-AB-2977-03	1.03333	1	0.520074	high	71	Female	M2
TCGA-AB-2978-03	23.3	0	-0.0853978	high	61	Female	M2
TCGA-AB-2979-03	22.3667	0	0.398397	high	30	Female	M1
TCGA-AB-2980-03	23.3	0	-0.487935	low	50	Male	M3
TCGA-AB-2981-03	16.2333	0	0.382538	high	35	Female	M5
TCGA-AB-2983-03	11.1667	1	0.311399	high	45	Male	M0
TCGA-AB-2984-03	38.5667	0	-0.029538	high	38	Male	M1
TCGA-AB-2985-03	9.1	1	0.0378786	high	81	Female	M5
TCGA-AB-2986-03	7.06667	1	0.43447	high	31	Female	M2
TCGA-AB-2987-03	6.13333	1	-0.010067	high	75	Female	M5
TCGA-AB-2988-03	1	1	-0.218658	high	67	Female	M1
TCGA-AB-2990-03	15.2333	0	0.238395	high	51	Male	M1
TCGA-AB-2991-03	60.8667	0	-0.327166	high	40	Female	M3
TCGA-AB-2993-03	25.3667	1	-0.0283443	high	57	Female	M4
TCGA-AB-2994-03	59.9333	0	-0.742183	low	25	Male	M3
TCGA-AB-2995-03	51.7	0	0.236571	high	63	Male	M2
TCGA-AB-2996-03	52.7	0	-0.0612859	high	74	Male	M2
TCGA-AB-2998-03	1.03333	1	0.30282	high	68	Female	M3
TCGA-AB-2999-03	57.8333	0	-0.570884	low	62	Male	M3
TCGA-AB-3000-03	41.6333	0	-0.238226	high	25	Male	M2
TCGA-AB-3002-03	47.7	1	0.357079	high	68	Male	M2
TCGA-AB-3005-03	70	0	0.351617	high	45	Male	M5
TCGA-AB-3006-03	16.1667	1	-0.0753809	high	61	Male	M1
TCGA-AB-3007-03	52.7	0	-0.623571	low	35	Male	M3
TCGA-AB-3008-03	27.4	1	0.0808331	high	22	Male	M1
TCGA-AB-3009-03	19.2333	1	-0.105028	high	23	Male	M4
TCGA-AB-3011-03	62.8333	0	0.460013	high	21	Female	M1
TCGA-AB-3012-03	62.9	0	-0.530093	low	53	Male	M3
